# Supplementary material for: Victimization among adolescents of female sex workers: findings from the children of at-risk parents (CARP) study in Uganda
Source: BMC Pediatr. 2023 Jun 20;23:311. doi: 10.1186/s12887-023-04131-w (PMC10280821; doi:10.1186/s12887-023-04131-w)
Supplement: Supplementary file 1 — Supplementary Material 1 [file 12887_2023_4131_MOESM1_ESM.xlsx]

## Sheet: JV & Childhood mental disorders
	Maternal data																									Adolecent data Juvenile Victimization Questionaire (Y-1, N-0)
Id	Mother is a sex worker (Y=1, N=0)	Is the participant your child biological child? (Y=1, N=0)	maternal age in completed years	Maternal maritial status(Never Married=1, In a Union=2, Separated=3, Widowed=4)	Residence (Others places=1, Tegwana/Labourline=2, Vanguard=3, Layibi Central=4, Kanyagoga=5, Industrial Area=6, Techo/Lacankwite/Godown=7)	Do you live in a rental (Y=1, N=0)	Number of biological children	Number of non biological children	Total number of children at home	Is there any other adult in your household? Y=1, N=0)	Maternal education level? Primary education or less =1, Secondary+ = 2)	Maternal monthly income (in Uganda Shillings)	Are you the highest household income earner? (Y=1, N=0)	Have ever left children alone without an adult? (Never=1, Sometimes=2, Always=3)	Do you drink alcohol? (Y=1, N=0)	Did you ever got drunk in the last six months? (Y=1, N=0)	Does someone else in the household drink alcohol? (Y=1, N=0)	Did someone else in the household got drunk in the last six month? (Y=1, N=0)	Maternal HIV status (Positive=1, Negative=0)	Do you use street drug?(Y=1, N=0)	If you use drug, specify?	Maternal age at first sex in completed years	Number of maternal unplanned pregnancy	Does mother use modern family planning method?	Did mother ever induced abortion (Y=1, N=0)	Adolecent age	Adolescent sex (F=1, M=2)	Adolescent education level (≤Primary=1, ≥Secondary=2)	Are you in school?(Y=1, N=0)	Do you work to earn money?(Y=1, N=0)	Religion (Catholic=1, Protestant=2, Other Christian sects=3, Muslim=4	Do you know your HIV status (No=0, Yes Negative=1, Yes positive =2)	Your primary care taker (Mother only=1, Both parents=2, Others=3)	Whom do you talk to when you have a problem or feeling bad (Mother only=1, Both parents=2, Others=3)	Are you sexually active (Y=1, N=0)	drug_use	c1.Robbery	c2.Personal theft	c3.Vandalism	c4. Assualt with weapon	c5. assualt without weapon	c6. attempted assualt	c7.kidnapped	c8. Bias attack	cscore. Any conventional crime	Any conventional crime	m1. Physical abuse	m2. Emotional abuse	m3. Neglected
1	1	1	32	3	3	2	5	0	5	0	2	300000	1	2	1	1	0	0	1	0		17	1	1	0	10	2	1	1	1	1	0	1	1	0	0	1	0	1	0	0	1	0	0	3	1	0	0	0
2	1	1	24	3	2	2	1	0	1	0	1	100000	1	2	1	1	0	0	2	0		17	1	1	0	11	2	1	1	0	3	0	1	1	0	0	0	0	0	0	0	0	0	0	0	0	0	1	1
3	1	1	38	4	3	2	4	0	4	1	2	400000	1	2	1	1	0	0	2	0		18	0	1	0	11	2	1	1	0	1	0	1	1	0	0	1	1	1	1	1	1	0	0	6	1	1	1	1
4	1	1	27	4	3	2	3	2	5	0	2	80000	1	2	1	1	0	0	1	0		18	1	1	1	11	2	1	1	1	3	0	1	1	0	0	0	1	1	0	0	0	0	0	2	1	1	1	1
5	1	1	30	1	3	2	1	2	3	0	1	300000	1	2	0	0	0	0	1	1	Khat	16	2	0	1	13	1	1	1	1	1	0	1	1	0	0	1	1	1	1	1	1	1	1	8	1	1	1	1
6	1	1	32	2	4	2	3	1	4	0	2	500000	1	3	1	1	0	0	2	0		17	1	0	0	16	2	1	1	1	1	2	1	1	0	0	1	1	0	0	0	0	0	0	2	1	0	0	0
7	1	1	37	3	7	2	3	0	3	0	1	420000	1	2	1	1	0	0	2	0		14	3	0	1	12	2	1	1	0	3	0	1	3	0	0	0	0	0	0	0	0	0	0	0	0	0	1	0
8	1	1	33	2	7	2	1	3	4	0	1	100000	1	3	1	1	1	1	2	0		16	1	1	0	10	1	1	1	0	1	0	1	1	0	0	1	1	0	0	0	0	0	0	2	1	0	1	0
9	1	1	27	3	3	2	2	1	3	0	1	100000	1	2	1	1	0	0	1	1	Khat	10	2	1	1	14	2	1	1	0	1	0	1	1	0	0	1	1	1	0	1	1	0	0	5	1	1	1	1
10	1	1	40	2	1	2	5	2	7	0	1	70000	1	2	0	0	0	0	2	0		15	0	0	0	10	2	1	1	0	1	2	1	1	0	0	1	1	1	1	0	1	1	0	6	1	1	0	0
11	1	1	27	3	2	2	2	0	2	0	1	150000	1	3	1	1	0	0	2	1	Khat	16	2	1	1	11	1	1	1	0	3	0	1	1	0	0	1	1	1	1	1	1	0	1	7	1	1	1	1
12	1	1	37	3	3	2	2	1	3	1	2	110000	1	2	1	0	0	0	1	0		19	0	1	0	13	1	1	1	0	3	0	1	1	0	0	1	1	1	1	1	0	0	1	6	1	0	1	1
13	1	1	30	4	6	2	3	0	3	0	1	90000	1	2	0	0	0	0	2	0		13	0	0	0	10	1	1	1	0	1	0	1	1	0	0	1	1	1	0	0	1	0	0	4	1	0	0	0
14	1	1	25	1	6	2	2	1	3	0	2	200000	1	2	1	1	0	0	1	0		13	2	1	0	10	2	1	0	0	3	0	1	1	0	0	0	1	0	0	0	0	0	0	1	1	0	0	0
15	1	1	29	2	3	2	2	1	3	0	2	300000	0	3	1	1	0	0	1	0		14	2	1	0	13	2	1	1	1	3	1	1	1	0	0	1	1	1	0	0	0	0	0	3	1	0	0	0
16	1	1	31	2	7	2	2	3	5	0	1	200000	1	2	0	0	0	0	2	0		15	1	1	1	14	2	1	1	0	3	0	1	1	0	0	1	1	1	1	1	1	0	0	6	1	1	1	1
17	1	1	29	4	3	2	2	0	2	0	1	450000	1	3	1	1	0	0	2	1	Khat	13	2	1	0	16	2	2	1	0	2	0	1	1	0	0	0	1	1	1	0	0	0	1	4	1	1	1	0
18	1	1	28	2	5	2	2	0	2	0	1	150000	1	3	1	1	0	0	2	0		14	0	1	0	11	2	1	0	0	1	0	1	1	0	0	0	0	0	0	0	1	0	0	1	1	0	0	0
19	1	1	38	4	3	2	3	0	3	0	1	300000	1	3	1	1	0	0	2	0		14	3	0	1	11	2	1	0	0	1	0	1	1	0	0	0	1	1	1	0	0	0	0	3	1	1	0	1
20	1	1	30	2	1	2	2	0	2	0	1	70000	1	2	1	1	1	1	1	0		17	0	1	0	11	1	1	0	1	1	1	1	1	0	0	0	1	0	1	0	1	0	0	3	1	1	1	0
21	1	1	27	1	5	2	2	1	3	1	1	350000	1	2	1	1	0	0	2	0		16	2	0	0	10	1	1	0	0	3	0	1	1	0	0	1	1	1	1	1	1	0	0	6	1	1	0	1
22	1	1	25	3	3	1	1	0	1	1	2	1500000	1	2	1	1	0	0	1	0		13	1	0	0	10	2	1	1	0	1	0	1	1	0	0	0	0	0	0	0	0	0	0	0	0	1	0	0
23	1	1	27	3	3	2	3	0	3	0	1	100000	1	2	1	1	0	0	1	0		14	3	1	0	10	2	1	0	0	1	0	1	1	0	0	0	0	0	0	0	0	0	0	0	0	0	0	0
24	1	1	32	3	6	2	2	1	3	0	2	200000	1	2	1	1	0	0	1	0		16	1	1	0	11	1	1	1	0	1	0	1	1	0	0	1	1	1	1	1	0	1	0	6	1	1	0	0
25	1	1	32	3	6	2	2	2	4	0	1	500000	1	2	1	0	0	0	1	0		17	1	1	0	12	2	1	1	0	4	0	1	1	0	0	0	1	0	0	1	1	0	0	3	1	1	1	0
26	1	1	25	3	3	2	2	1	3	0	1	80000	1	2	1	1	0	0	1	1	Khat	17	2	1	1	10	1	1	1	1	1	0	1	1	0	0	0	1	1	0	0	1	0	0	3	1	1	0	1
27	1	1	37	4	7	2	3	0	3	1	1	130000	1	2	1	0	0	0	2	0		16	0	0	0	10	2	1	1	0	4	1	1	1	0	0	0	1	0	0	0	0	0	0	1	1	0	0	0
28	1	1	30	3	3	2	3	1	4	0	1	80000	1	2	0	0	0	0	1	0		15	1	1	0	10	2	1	1	1	3	0	1	1	0	0	1	1	1	0	0	0	0	0	3	1	0	1	0
29	1	0	25	3	3	2	1	1	2	0	2	180000	1	3	1	1	0	0	1	0		18	1	1	1	14	2	1	1	0	3	0	3	2	0	0	1	1		1	1	0	0	0	4	1	1	1	0
30	1	1	30	3	3	2	4	1	5	0	1	200000	1	3	1	1	0	0	1	0		18	2	1	1	10	1	1	1	0	3	0	1	1	0	0	0	1	1	1	1	0	0	0	4	1	1	1	1
31	1	1	25	3	7	2	2	0	2	0	2	300000	1	2	0	0	0	0	1	0		12	2	1	0	10	2	1	0	0	3	0	1	1	0	0	0	1	0	0	1	0	0	0	2	1	1	1	0
32	1	1	25	1	6	2	1	1	2	0	1	250000	1	3	1	1	0	0	1	0		10	2	1	0	12	2	1	1	1	4	0	1	1	0	0	1	1	1	1	1	1	0	0	6	1	1	1	1
33	1	1	27	3	3	2	2	1	3	0	2	150000	1	3	1	1	0	0	2	1	Marijuana	17	1	1	1	10	2	1	1	1	4	0	1	1	0	0	1	1	1	0	1	1	1	0	6	1	1	1	0
34	1	1	27	1	3	2	2	0	2	0	1	60000	1	3	1	1	0	0	1	0		16	2	0	0	11	2	1	1	1	1	0	1	1	0	0	1	1	1	1	1	1	1	0	7	1	1	1	1
35	1	1	29	3	3	2	4	0	4	0	2	1000000	1	3	1	1	0	0	1			14	3	1	1	10	2	1	1	0	3	0	1	1	0	0	1	1	1	0	1	0	0	0	4	1	1	0	0
36	1	1	27	4	3	2	4	0	4	0	2	500000	1	3	1	1	0	0	1	0		14	0	1	1	12	1	2	1	0	1	0	1	1	0	0	1	1	0	1	0	1	0	0	4	1	1	0	0
37	1	1	28	4	4	2	3	0	3	0	1	200000	1	3	1	1	0	0	2	0		13	1	0	0	10	2	1	1	0	4	1	1	1	0	0	1	1	1	0	0	1	0	0	4	1	0	0	0
38	1	1	25	3	6	2	2	0	2	0	1	120000	1	2	0	0	0	0	2	0		18	1	1	0	10	2	1	1	1	1	0	1	1	0	0	1	1	1	1	0	1	0	0	5	1	1	1	1
39	1	1	28	3	1	2	2	1	3	1	1	90000	1	1	0	0	0	0	1	0		15	2	1	0	11	1	1	1	1	1	1	1	1	0	0	1	1	1	0	0	1	0	0	4	1	1	1	0
40	1	1	27	1	7	1	2	3	5	1	2	400000	1	1	1	1	1	1	1	1	Khat	16	2	0	0	10	1	1	1	1	1	0	1	1	0	0	1	1	0	1	1	1	0	0	5	1	0	1	0
41	1	1	26	3	7	2	3	2	5	0	1	130000	1	2	1	1	0	0	1	0		13	3	1	1	10	2	1	1	1	1	0	1	1	0	0	1	1	0	1	1	1	0	0	5	1	1	1	0
42	1	1	30	3	7	2	3	1	4	0	2	210000	1	3	1	1	0	0	1	0		14	3	1	1	14	1	1	1	0	3	1	1	1	0	0	1	1	1	1	0	0	0	0	4	1	1	1	1
43	1	1	32	3	5	2	2	3	5	0	1	350000	0	2	1	1	0	0	2	0		15	0	0	0	10	2	1	1	0	2	0	1	1	0	0	0	0	0	0	1	0	0	0	1	1	1	1	0
44	1	1	30	3	5	2	1	3	4	1	1	120000	1	1	1	1	0	0	1	0		14	1	1	0	11	2	1	1	1	3	0	1	1	0	0	0	1	0	0	1	0	0	0	2	1	1	0	0
45	1	1	29	3	7	2	2	0	2	0	1	150000	1	1	1	1	0	0	2	0		15	2	1	0	10	2	1	1	0	1	0	1	1	0	0	0	1	1	0	0	0	0	0	2	1	0	0	0
46	1	1	33	3	6	2	3	2	5	1	1	1000000	1	2	0	0	0	0	2	0		14	1	0	0	11	2	1	1	1	1	2	1	1	0	0	1	1	1	1	1	0	0	0	5	1	1	1	0
47	1	1	26	1	6	2	3	1	4	0	1	250000	1	2	1	1	0	0	1	1	Marijuana	13	3	1	0	10	2	1	1	1	1	0	1	1	0	0	0	1	0	1	1	1	0	0	4	1	1	0	0
48	1	1	38	4	1	2	5	2	7	0	1	40000	0	2	0	0	0	0	2	0		16	0	1	0	16	1	1	1	1	4	1	3	3	0	0	0	1	1	0	1	1	0	0	4	1	1	1	1
49	1	0	28	1	6	2	0	1	1	0	1	150000	0	3	1	1	0	0	1	1	Marijuana	14	0	1	1	10	2	1	1	1	4	0	3	3	0	0	1	1	0	0	0	0	0	0	2	1	1	0	0
50	1	1	27	3	2	2	2	1	3	0	1	265000	1	3	1	1	1	1	1	1	Khat	15	1	0	0	11	2	1	1	0	3	0	1	1	0	0	1	1	1	0	1	1	0	0	5	1	1	0	0
51	1	1	26	3	2	2	2	0	2	0	1	100000	0	3	1	1	0	0	2	1	Khat	15	2	0	0	10	1	1	1	0	1	0	1	3	0	0	1	1	1	1	1	0	0	0	5	1	1	1	1
52	1	1	26	3	3	2	3	2	5	0	1	80000	1	3	1	1	0	0	2	0		15	3	1	0	10	2	1	1	0	3	0	3	3	0	0	1	1	1	1	1	1	0	0	6	1	1	1	1
53	1	1	28	3	2	2	3	0	3	1	2	65000	1	2	1	1	0	0	2	0		16	3	1	1	11	1	1	1	0	1	1	1	1	0	0	1	1	1	0	0	1	0	0	4	1	1	1	1
54	1	1	25	3	6	2	2	1	3	0	1	150000	1	2	1	1	0	0	2	0		13	1	0	0	10	2	1	1	0	3	0	1	1	0	0	1	1	1	1	1	1	1	0	7	1	1	1	1
55	1	1	31	3	6	2	3	0	3	0	1	70000	1	2	1	1	0	0	1	0		17	2	1	1	16	2	1	1	0	3	1	1	1	1	0	1	1	1	1	1	1	0	0	6	1	1	1	0
56	1	1	31	3	6	2	5	0	5	0	2	70000	1	3	1	1	0	0	2	1	Khat	14	3	1	1	15	2	2	1	1	2	1	1	1	0	0	1	1	1	1	1	1	0	0	6	1	1	1	0
57	1	1	32	4	2	2	3	0	3	0	1	1500000	1	2	1	1	0	0	2	1	Khat	14	3	0	0	15	2	2	1	0	2	2	1	1	0	0	1	1	1	0	1	1	0	0	5	1	1	1	1
58	1	1	29	1	6	2	3		3	0	1	300000	1	3	1	1	0	0	1	1	Marijuana	17	1	0	1	14	2	1	1	1	1	0	1	1	0	0	1	1	0	0	1	1	0	0	4	1	1	1	1
59	1	1	38	3	6	2	2	2	4	1	2	130000	1	1	1	1	0	0	1	0		17	2	0	0	13	1	1	0	1	1	1	1	1	0	0	1	1	1	1	1	1	0	0	6	1	1		1
60	1	1	35	4	6	2	1	0	1	0	1	150000	1	3	1	1	0	0	2	1	Marijuana	14	0	0	0	17	2	1	0	0	4	1	1	1	0	0	1	1	1	1	1	1	0	0	6	1	1	1	1
61	1	1	26	3	6	2	4	0	4	0	1	200000	1	3	1	1	0	0	1	1	Khat	13	3	0	0	12	2	1	1	1	1	0	1	1	1	0	1	1	1	1	1	1	1	0	7	1	1	1	1
62	1	1	26	3	6	2	3	3	6	0	1	150000	0	3	1	1	0	0	1	0		13	3	0	0	13	1	1	1	1	1	0	1	1	0	0	1	1	1	1	1	1	1	0	7	1	1	1	1
63	1	1	26	4	7	2	3	4	7	1	1	120000	0	3	1	1	0	0	2	1	Marijuana	13	3	0	1	10	1	1	1	1	3	1	1	1	0	0	0	1	1	1	1	1	0	0	5	1	1	1	0
64	1	1	27	3	6	2	2	3	5	1	1	100000	1	1	1	1	1	1	1	1	Marijuanakhat	16	2	0	0	10	1	1	1	1	3	1	1	1	0	0	1	1	1	1	0	0	1	0	5	1	1	1	0
65	1	1	40	3	6	2	8	0	8	1	1	60000	1	2	1	1	1	1	2	0		16	3	0	1	13	2	1	0	0	3	0	1	3	0	0	1	1	1	1	1	0	1	0	6	1	1	1	0
66	1	1	35	3	4	2	4	0	4	1	1	60000	1	2	1	1	0	0	1	1	Khat	15	3	1	1	11	2	1	1	1	3	0	1	1	0	0	0	1	0	0	0	0	0	0	1	1	0	0	0
67	1	1	26	1	1	2	2	0	2	0	1	80000	1	2	1	1	0	0	1	1	Khat	15	2	1	1	11	2	1	1	1	3	0	1	1	0	0	0	0	0	0	0	0	0	0	0	0	1	0	0
68	1	1	27	4	7	2	2	1	3	0	2	150000	1	2	1	1	0	0	1	1	Khat	14	1	0	0	11	1	1	1	0	1	1	1	1	0	0	1	1	1	1	1	1	0	0	6	1	1	1	0
69	1	1	36	1	1	2	3	1	4	1	1	120000	1	3	1	1	0	0	1	0		15	3	1	1	13	2	1	1	1	4	0	1	1	0	0	0	0	0	0	1	1	0	0	2	1	1	0	0
70	1	1	24	4	1	2	2	1	3	0	1	80000	1	3	0	0	0	0	1	0		15	1	0	0	10	1	1	1	1	2	0	3	3	0	0	0	0	0	1	1	0	0	0	2	1	1	1	0
71	1	0	25	4	1	2	1	1	2	0	1	180000	1	3	0	0	0	0	1	0		13	1	1	0	12	1	1	1	0	1	0	3	3	0	0	0	1	1	1	1	0	0	0	4	1	1	1	0
72	1	1	26	1	3	2	3	1	4	0	2	80000	1	3	1	1	0	0	1	1	Marijuanakhat	15	2	1	0	10	1	1	1	1	1	0	3	3	0	0	1	1	1	1	1	1	1	0	7	1	1	1	0
73	1	1	40	4	5	2	3	2	5	1	1	150000	1	2	0	0	0	0	2	0		17	3	1	0	15	2	2	1	0	4	1	1	1	0	0	1	1	0	0	1	0	0	0	3	1	1	1	1
74	1	1	32	1	7	2	5	2	7	1	1	150000	1	3	1	1	0	0	2	0		15	3	1	0	10	2	1	1	0	1	0	1	1	0	0	1	1	1	1	1	1	0	0	6	1	1	1	0
75	1	1	34	3	5	2	3	1	4	0	1	90000	1	3	0	0	0	0	2	1	Khat	17	2	1	0	13	1	1	1	0	1	1	1	1	0	0	1	1	1	1	1	1	0	0	6	1	1	1	0
76	1	1	30	3	5	2	3	1	4	0	1	60000	1	3	1	1	0	0	1	0		15	2	0	0	14	2	2	0	0	3	0	1	1	0	0	1	1	1	0	1	0	0	0	4	1	1	1	0
77	1	1	33	1	4	2	3	0	3	0	1	120000	1	3	1	0	0	0	2	1	Khat	17	2	1	1	12	1	1	0	0	3	0	1	1	0	0	0	1	0	0	0	1	0	0	2	1	1	1	0
78	1	1	28	3	7	2	2	0	2	0	1	200000	1	3	1	1	0	0	1	0		13	2	1	1	13	1	1	0	1	1	0	1	1	0	0	1	1	1	0	1	1	0	0	5	1	1	1	1
79	1	1	35	3	7	2	3	0	3	0	2	90000	1	3	1	1	0	0	1	0		14	3	0	0	15	1	2	1	1	1	0	1	1	0	0	1	1	1	1	1	1	0	0	6	1	1	0	0
80	1	1	40	1	1	2	3	0	3	1	1	200000	1	2	1	1	0	0	2	1	Khat	14	3	0	1	16	1	2	1	1	1	0	1	1	0	0	1	1	1	1	0	1	0	0	5	1	1	1	0
81	1	0	23	1	4	1	0	2	2	0	1	200000	0	3	1	0	0	0	1	1	Khat	18	0	0	0	13	1	1	1	1	1	0	3	2	0	0	1	1	1	1	1	0	1	0	6	1	1	1	1
82	1	1	36	3	3	2	3	1	4	0	1	50000	1	2	0	0	0	0	1	1	Khat	16	2	0	0	17	1	1	1	0	1	0	1	1	0	0	1	1	1	0	1	1	0	0	5	1	1	1	0
83	1	1	29	3	5	2	4	0	4	0	1	100000	0	3	1	1	0	0	1	0		15	2	1	0	13	2	1	0	1	3	0	1	3	0	0	1	1	1	1	1	1	0	0	6	1	1	1	0
84	1	1	30	4	5	2	2	1	3	0	1	300000	1	3	1	1	0	0	2	1	Khat	14	2	0	1	14	2	1	1	0	3	0	1	1	0	0	1	1	0	0	1	1	0	0	4	1	1	0	1
85	1	1	28	3	5	2	2	1	3	1	1	90000	1	3	1	1	1	0	2	0		8	2	1	1	13	1	1	0	1	3	0	1	2	0	0	1	1	1	1	1	0	0	0	5	1	1	1	1
86	1	1	27	1	7	2	4	0	4	0	1	230000	1	3	1	1	0	0	1	1	Khat	15	1	1	0	12	2	1	1	0	3	0	1	1	0	0	0	1	1	1	1	0	0	0	4	1	1	0	0
87	1	1	29	3	3	2	3	0	3	0	1	400000	1	3	1	1	0	0	2	0		14	3	1	0	10	2	1	1	0	3	0	1	1	0	0	0	0	0	0	0	0	0	0	0	0	1	0	0
88	1	1	31	3	3	2	4	0	4	1	2	500000	1	2	0	0	0	0	1	0		20	3	0	1	12	1	1	1	0	3	0	1	1	0	0	1	1	0	0	0	0	0	0	2	1	1	0	0
89	1	1	27	1	3	1	2	3	5	0	1	100000	1	3	0	0	0	0	1	1	Marijuanakhat	14	2	1	1	10	1	1	1	0	3	0	1	1	0	0	1	1	0	1	1	1	0	0	5	1	1	0	0
90	1	1	30	3	6	2	3	2	5	0	1	100000	1	3	1	1	0	0	1	1	Marijuana	15	2	1	0	13	2	1	1	1	4	0	1	1	1	0	1	1	1	1	1	1	1	0	7	1	1	1	1
91	1	1	27	1	1	2	1	2	3	0	1	500000	1	3	1	1	0	0	2	1	Khat	15	0	1	1	14	1	1	0	0	4	0	3	3	0	0	1	1	1	1	1	1	1	0	7	1	1	1	1
92	1	1	31	4	3	2	4	1	5	1	1	100000	1	2	0	0	0	0	2	0		16	1	0	0	14	2	1	0	0	3	0	1	1	0	0	0	1	1	1	1	1	0	0	5	1	1	1	0
93	1	1	28	3	7	2	3	2	5	0	2	300000	1	3	1	1	0	0	1	0		14	2	1	1	10	1	1	1	0	1	0	1	1	0	0	1	1	1	0	0	1	0	0	4	1	1	1	0
94	1	1	24	1	6	2	2	0	2	0	1	50000	1	3	0	0	0	0	1	1	Marijuana	16	1	1	0	10	1	1	1	0	1	0	1	1	0	0	1	1	1	0	1	1	0	0	5	1	1	1	0
95	1	1	33	1	5	2	3	2	5	0	2	100000	0	2	1	1	0	0	2	1	Khat	14	2	0	1	16	2	1	0	0	1	1	1	3	0	0	0	1	1	0	1	1	1	0	5	1	0	1	1
96	1	1	31	3	3	2	2	0	2	0	2	120000	1	2	0	0	0	0	1	0		13	1	0	1	10	2	1	1	0	3	0	1	1	0	0	1	1	0	1	1	1	0	0	5	1	1	1	1
97	1	1	31	1	1	2	3	0	3	0	2	50000	1	2	1	1	0	0	1	0		13	3	1	0	16	1	1	1	1	3	0	1	1	1	1	1	1	1	1	1	1	0	0	6	1	1	1	1
98	1	0	26	3	7	2	2	1	3	0	2	300000	1	2	1	1	0	0	1	0		15	2	1	0	13	2	1	1	1	3	1	3	2	0	0	0	1	0	1	0	0	0	0	2	1	1	1	1
99	1	0	28	3	2	2	1	1	2	0	2	80000	1	2	1	1	0	0	2	1	Khat	17	1	0	0	12	2	1	1	1	1	0	1	1	0	0	0	1	1	1	0	0	0	0	3	1	1	1	0
100	1	1	26	3	6	2	1	0	1	0	1	70000	1	2	1	1	0	0	1	1	Marijuana	14	1	0	0	10	2	1	1	1	1	2	1	1	0	0	0	1	0	1	0	1		0	3	1	1	1	0
101	1	1	35	4	3	2	4	3	7	0	1	100000	1	3	1	1	0	0	1	1	Marijuanakhat	12	2	0	1	15	2	1	1	1	3	0	1	1	0	0	1	1	1	1	1	1	0	0	6	1	1	1	1
102	1	1	37	4	1	2	3	1	4	1	1	800000	1	1	0	0	0	0	2	0		14	3	1	0	12	1	1	1	0	1	0	1	1	0	0	0	1	0	0	0	0	0	0	1	1	1	0	0
103	1	1	29	3	7	2	2	2	4	1	2	800000	1	1	1	1	0	0	1	0		16	2	0	1	10	2	1	1	0	2	0	1	1	0	0	1	1	0	1	1	1	0	0	5	1	1	1	0
104	1	1	25	3	3	2	1	0	1	0	2	70000	1	1	1	1	0	0	2	1	Marijuanakhat	12	1	0	0	10	2	1	0	0	2	0	3	3	0	0	1	1	1	1	1	0	0	0	5	1	1	1	1
105	1	1	30	3	2	2	4	1	5	0	1	100000	1	2	1	1	0	0	1	0		13	2	1	0	10	2	1	1	0	1	1	1	1	0	0	0	0	0	0	1	0	0	0	1	1	1	1	1
106	1	1	26	3	3	2	2	0	2	0	1	50000	1	3	1	1	0	0	1	1	Khat	13	1	1	0	11	2	1	0	0	1	0	1	1	0	0	1	1	1	1	1	0	0	0	5	1	1	0	0
107	1	1	30	3	2	2	4	0	4	0	1	180000	1	2	1	1	0	0	1	0		14	2	1	0	11	2	1	0	0	1	0	1	1	0	0	1	1	1	0	0	0	0	0	3	1	1	0	0
108	1	0	27	1	2	2	2	1	3	1	1	200000	1	2	1	1	1	1	1	1	Khat	15	2	0	0	14	1	1	1	0	3	0	3	2	1	0	1	1	1	1	1	0	1	0	6	1	1	1	0
109	1	1	41	3	4	2	3	0	3	0	2	200000	1	2	0	0	0	0	1	0		18	1	1	0	13	1	1	1	1	1	0	3	3	0	0	1	1	1	0	1	1	0	0	5	1	1	0	0
110	1	1	32	3	7	2	4	2	6	1	2	150000	1	1	0	0	0	0	1	0		14	3	1	1	16	2	1	0	1	3	0	1	1	0	1	1	1	1	1	1	1	1	0	7	1	1	1	1
111	1	1	31	3	4	2	3	0	3	0	1	70000	1	3	1	1	0	0	1	0		15	2	1	1	13	2	1	0	1	3	0	1	1	0	0	1	1	1	1	1	0	1	0	6	1	1	1	1
112	1	1	42	3	1	2	2	1	3	0	2	80000	1	3	1	1	0	0	2	0		18	1	1	1	13	2	1	1	1	1	0	1	1	0	0	1	1	1	1	0	1	0	0	5	1	1	1	0
113	1	0	23	1	3	2	0	1	1	0	1	80000	1	3	0	0	0	0	1	0		17	0	0	0	14	2	2	1	1	1	0	3	2	0	0	0	1	1	1	0	1	0	0	4	1	1	1	0
114	1	1	40	3	4	2	4	2	6	0	1	250000	1	2	1	1	0	0	1	0		19	2	1	1	15	1	1	1	0	1	0	1	1	0	0	0	1	1	1	1	0	0	0	4	1	1	0	1
115	1	1	28	3	1	2	3	2	5	1	2	100000	1	3	1	1	0	0	1	1	Khat	15	2	1	1	13	2	1	0	1	3	0	1	1	0	0	1	1	1	1	1	1	0	0	6	1	1	1	1
116	1	1	29	1	4	2	1	2	3	1	1	80000	1	3	1	1	0	0	2	1	Khat	15	1	1	1	12	2	1	1	0	1	2	1	1	0	0	1	1	1	1	1	1	1	0	7	1	1	1	0
117	1	1	32	3	3	2	3	0	3	0	2	80000	1	3	1	1	0	0	2	1	Khat	16	2	1	1	10	2	1	1	0	2	0	1	1	0	0	1	1	1	1	1	0	0	0	5	1	1	0	0
118	1	1	30	3	1	2	3	0	3	0	1	150000	1	3	1	1	0	0	1	0		13	2	0	1	13	2	1	1	1	1	0	1	1	0	0	1	1	1	1	1	1	0	0	6	1	1	0	0
119	1	1	32	3	3	2	5	0	5	0	1	100000	0	3	1	1	0	0	1	0		16	3	1	0	16	1	1	0	0	1	0	1	1	0	0	1	1	1	0	1	1	1	0	6	1	1	1	1
120	1	1	38	4	7	2	3	2	5	1	1	100000	1	3	1	1	0	0	2	0		13	1	0	0	17	1	1	0	1	2	0	1	1	0	0	1	1	1	1	1	1	0	0	6	1	1	1	1
121	1	1	27	1	6	2	3	2	5	1	1	200000	1	3	0	0	0	0	2	0		13	3	0	0	13	2	1	0	0	4	0	1	1	0	0	1	1	1	1	1	1	0	0	6	1	1	1	1
122	1	1	28	3	7	2	2	0	2	0	1	100000	1	3	0	0	0	0	1	0		15	2	1	0	13	1	1	1	0	1	0	1	1	0	0	1	1	1	1	1	1	0	0	6	1	1	1	0
123	1	1	26	3	6	2	2	0	2	0	1	100000	1	2	0	0	0	0	1	0		12	2	1	0	12	2	1	0	0	3	0	1	1	0	0	1	1	1	1	1	1	1	0	7	1	1	1	1
124	1	1	34	3	7	1	5	0	5	1	1	70000	1	3	1	1	1	1	2	1	Khat	15	1	0	1	10	1	1	0	0	2	0	1	1	0	0	0	1	1	1	0	0	0	0	3	1	1	0	0
125	1	1	25	3	3	2	1	0	1	0	1	100000	1	3	0	0	0	0	1	0		14	1	1	0	10	1	1	0	0	1	1	1	1	0	0	1	0	1	1	1	1	0	0	5	1	1	0	1
126	1	1	25	3	2	2	1	0	1	0	1	300000	1	3	1	1	0	0	1	0		13	1	0	1	10	2	1	0	0	1	0	1	1	0	0	0	1	1	1	1	1	0	0	5	1	1	1	0
127	1	1	31	1	4	2	3	1	4	0	1	80000	1	2	0	0	0	0	1	0		14	2	0	0	12	1	1	0	0	3	0	1	1	0	0	1	1	1	1	1	1	1	0	7	1	1	0	0
128	1	1	28	3	4	2	3	0	3	0	1	50000	1	3	1	1	0	0	1	1	Khat	17	2	1	1	13	1	1	1	1	1	0	1	1	0	0	0	1	1	1	1	1	0	0	5	1	1	1	1
129	1	1	27	1	7	2	1	1	2	0	1	180000	1	3	0	0	0	0	1	0		14	1	1	0	12	2	1	1	0	1	0	1	1	0	0	0	1	1	1	1	1	0	0	5	1	1	1	1
130	1	1	42	4	7	2	1	0	1	0	2	300000	1	3	1	1	0	0	2	1	Marijuana	12	2	0	1	13	2	1	1	0	1	0	1	1	0	0	1	1	1	1	0	0	0	0	4	1	1	0	0
131	1	1	40	4	7	2	2	2	4	1	2	400000	1	2	1	1	0	0	2	1	Khat	14	2	0	0	13	2	1	1	0	1	1	1	1	0	0	0	0	0	0	0	0	0	0	0	0	1	1	0
132	1	1	29	1	3	2	3	1	4	1	1	80000	1	1	0	0	0	0	2	0		17	3	0	0	13	1	1	1	1	1	0	1	1	0	0	1	1	1	0	1	1	0	0	5	1	1	0	0
133	1	0	23	1	4	2	0	1	1	0	2	100000	1	3	1	1	0	0	1	0		16	0	1	0	16	1	1	1	0	2	1	3	2	0	0	1	1	1	0	1	1	0	0	5	1	1	1	1
134	1	1	28	1	4	2	2	1	3	0	1	80000	1	3	1	1	0	0	1	1	Khat	14	1	1	0	14	1	1	1	1	2	0	3	3	0	0	1	1	1	0	1	0	0	0	4	1	1	0	0
135	1	1	36	4	4	2	2	1	3	0	2	80000	1	3	0	0	0	0	2	0		15	0	0	0	10	2	1	1	0	3	0	1	1	0	0	0	0	0	1	1	0	0	0	2	1	1	0	0
136	1	1	25	1	4	2	2	1	3	0	1	200000	1	3	1	1	0	0	2	0		14	2	0	0	10	2	1	1	0	1	0	1	1	0	0	0	1	0	0	1	1	0	0	3	1	1	1	0
137	1	1	27	3	1	2	2	1	3	0	1	50000	1	3	1	1	0	0	1	1	Marijuana	14	1	1	1	10	2	1	0	0	1	0	1	1	0	0	0	0	0	0	1	1	0	0	2	1	0	0	0
138	1	1	25	1	7	2	1	1	2	0	2	50000	1	3	1	1	0	0	2	0		15	1	1	0	10	2	1	1	1	4	0	1	1	0	0	0	0	1	0	0	1	0	0	2	1	1	0	0
139	1	1	32	3	7	2	4	0	4	1	1	50000	1	1	1	1	0	0	1	0		18	0	0	0	13	1	1	1	0	3	0	1	1	0	0	1	1	1	1	1	1	0	0	6	1	1	0	0
140	1	1	37	3	7	2	4	1	5	0	1	80000	1	3	0	0	0	0	1	0		17	3	0	0	14	2	1	1	0	3	0	1	1	0	0	0	0	1	0	0	0	0	0	1	1	1	1	0
141	1	1	28	3	2	2	3	1	4	0	2	100000	1	2	1	1	0	0	1	0		18	2	0	0	10	1	1	1	0	3	0	1	1	0	0	0	1	1	1	1	1	0	0	5	1	1	1	1
142	1	1	30	3	7	2	4	2	6	1	2	500000	1	3	1	1	0	0	1	0		14	2	0	1	12	2	1	1	0	3	0	1	1	0	0	1	1	1	1	0	1	0	0	5	1	1	1	0
143	1	1	32	3	4	2	4	1	5	1	2	150000	1	1	1	1	0	0	2	0		14	2	0	0	13	1	1	1	1	1	0	1	1	0	0	1	1	1	1	1	1	1	0	7	1	1	1	1
144	1	1	30	4	6	2	4	1	5	0	1	150000	1	3	0	0	0	0	1	0		14	3	0	0	16	2	1	1	1	1	0	1	1	0	0	1	1	1	1	1	1	0	1	7	1	1	1	0
145	1	1	54	3	7	2	5	1	6	1	2	150000	1	2	0	0	1	1	2	0		15	2	0	0	10	1	1	0	0	1	0	1	1	0	0	0	0	0	0	1	1	0	0	2	1	0	1	0
146	1	1	35	3	6	2	4	2	6	0	1	100000	1	2	1	1	0	0	1	0		14	3	1	1	12	1	1	1	1	1	0	1	1	0	0	1	1	0	1	0	1	0	0	4	1	1	0	0
147	1	1	34	2	2	2	2	2	4	0	1	150000	1	3	1	1	0	0	2	0		14	2	0	0	12	2	1	1	0	1	1	1	1	0	0	1	0	0	0	0	1	0	0	2	1	1	0	0
148	0	1	46	2	3	1	2	3	5	0	1	200000	1	1	0	0	0	0	1	0		16	2	0	0	12	2	1	1	1	3	0	2	1	0	0	1	1	1	1	1	1	0	0	6	1	1	0	0
149	0	1	35	4	3	1	5	1	6	0	1	150000	1	1	0	0	0	0	1	0		16	1	0	1	16	1	2	1	1	3	0	2	1	1	0	1	1	1	1	1	1	0	0	6	1	1	1	0
150	0	0	29	2	3	2	4	2	6	0	2	150000	1	1	0	0	0	0	1	0		18	0	1	0	14	2	1	1	0	1	0	1	1	0	0	0	1	1	0	1	1	0	0	4	1	1	1	0
151	0	0	23	1	3	1	0	5	5	1	2	200000	0	1	0	0	0	0	1	0		17	0	1	0	16	2	2	1	0	1	0	3	2	0	0	1	1	1	1	1	0	0	0	5	1	1	0	0
152	0	1	38	2	3	2	3	2	5	0	2	160000	1	1	0	0	0	0	1	0		16	3	0	0	14	2	1	1	0	1	0	2	1	0	0	0	1	1	1	1	1	0	0	5	1	1	1	0
153	0	1	32	2	3	2	5	4	9	1	1	300000	0	1	0	0	0	0	1	0		15	0	0	0	15	2	1	1	0	3	1	2	1	0	0	0	1	1	0	1	1	0	0	4	1	1	1	0
154	0	1	52	2	3	2	2	0	2	1	1	100000	1	1	0	0	0	0	1	0		18	0	0	0	17	2	1	0	0	3	0	1	3	1	0	1	1	1	0	1	0	0	0	4	1	1	1	0
155	0	1	28	2	3	2	3	2	5	0	1	100000	0	1	0	0	0	0	1	0		15	1	1	1	11	2	1	1	0	3	0	2	1	0	0	0	1	0	0	1	1	0	0	3	1	1	0	0
156	0	1	45	3	3	1	6	0	6	1	1	80000	1	1	0	0	1	1	1	0		14	0	0	0	16	1	1	1	0	1	1	2	1	1	0	1	1	1	1	0	1	0	0	5	1	1	0	0
157	0	1	34	2	3	1	3	0	3	0	1	80000	0	1	0	0	0	0	1	0		19	0	0	0	13	2	1	1	0	3	0	2	1	0	0	0	1	1	0	1	1	0	0	4	1	1	0	0
158	0	1	37	2	3	2	4	0	4	1	1	300000	1	1	0	0	0	0	2	0		15	0	1	0	14	2	1	1	0	1	0	2	1	0	0	0	0	0	0	0	1	0	0	1	1	1	1	0
159	0	1	54	3	3	1	5	0	5	1	1	150000	1	1	0	0	0	0	1	0		18	0	0	0	17	1	1	1	1	3	0	1	1	0	0	1	1	1	0	1	1	0	0	5	1	1	1	0
160	0	1	29	3	3	1	2	0	2	0	1	200000	0	1	0	0	0	0	1	0		15	2	0	0	14	1	1	1	0	2	0	1	1	0	0	1	1	0	0	1	0	0	0	3	1	1	0	0
161	0	1	29	2	3	2	3	0	3	0	1	70000	0	1	0	0	0	0	1	1	Khat	16	1	1	0	10	2	1	1	0	2	0	2	1	0	0	0	0	0	0	0	1	0	0	1	1	1	0	0
162	0	1	33	3	3	2	5	2	7	1	1	60000	1	1	0	0	0	0	1	0		15	2	0	0	15	2	2	1	1	1	1	2	1	0	0	1	1	1	1	1	1	0	0	6	1	1	0	0
163	0	1	42	3	3	2	4	3	7	0	1	1500000	1	1	0	0	0	0	1	0		18	0	0	0	17	2	2	1	0	1	1	1	1	1	0	0	1	1	0	1	1	0	0	4	1	1	0	0
164	0	1	52	2	3	1	2	2	4	1	2	500000	0	1	0	0	0	0	1	0		22	1	0	0	14	1	2	1	0	1	0	2	1	0	0	1	1	1	0	1	1	0	0	5	1	1	1	0
165	0	1	34	3	4	2	4	2	6	1	2	100000	1	1	0	0	1	1	1	0		18	1	1	0	12	1	1	1	1	1	0	1	1	0	0	1	1	1	1	1	0	0	0	5	1	1	1	0
166	0	1	28	3	4	2	4	1	5	0	2	120000	1	1	0	0	0	0	1	0		17	1	0	0	11	1	1	1	0	1	0	1	1	0	0	1	1	1	0	1	1	0	0	5	1	1	1	0
167	0	1	46	2	4	2	6	2	8	1	1	200000	0	1	0	0	0	0	1	0		15	0	0	0	14	1	1	1	0	1	0	1	1	0	0	1	1	1	0	0	1	0	0	4	1	1	1	0
168	0	1	29	3	4	2	4	0	4	0	1	60000	1	1	0	0	0	0	1	0		17	3	1	0	10	2	1	1	0	1	0	1	1	0	0	0	1	0	0	0	0	0	0	1	1	1	1	0
169	0	0	52	3	4	1	4	3	7	1	1	100000	1	1	0	0	0	0	1	0		17	0	0	0	14	2	1	1	0	1	0	3	3	0	0	0	1	1	1	1	1	0	0	5	1	1	0	0
170	0	1	48	2	4	2	3	2	5	1	1	100000	0	1	0	0	0	0	1	0		17	0	1	0	17	2	1	0	0	1	1	1	1	1	0	1	1	1	1	1	1	0	0	6	1	1	0	1
171	0	0	26	2	4	1	2	1	3	0	1	60000	0	1	0	0	0	0	1	0		15	0	0	0	14	2	1	1	1	1	0	3	3	0	0	0	1	0	1	1	1	0	0	4	1	1	0	0
172	0	0	31	2	4	2	1	1	2	0	2	50000	0	1	0	0	0	0	1	0		15	0	0	0	14	2	1	1	0	2	0	3	2	0	0	0	1	1	0	1	1	0	0	4	1	1	1	0
173	0	1	27	4	4	2	4	1	5	1	1	80000	1	1	1	0	0	0	1	0		14	1	0	1	13	2	1	1	1	1	0	1	1	0	0	0	0	1	0	0	1	0	0	2	1	0	1	0
174	0	1	30	3	4	2	2	0	2	0	1	70000	0	1	0	0	0	0	1	0		15	1	1	0	14	2	2	1	0	1	0	2	1	0	0	1	1	1	1	1	1	0	0	6	1	1	1	1
175	0	1	31	3	4	2	6	0	6	0	1	100000	1	3	0	0	0	0	2	0		14	3	0	0	16	1	1	1	0	1	0	1	1	0	0	1	1	1	1	1	0	0	0	5	1	1	1	0
176	0	0	46	2	3	1	4	2	6	1	2	100000	0	2	1	0	1	1	1	0		19	0	0	0	10	2	1	1	0	3	0	3	3	0	0	1	1	0	1	1	1	0	0	5	1	1	0	0
177	0	0	56	4	5	1	6	4	10	1	1	150000	1	1	0	0	1	1	1	0		17	0	0	0	17	2	1	0	0	1	1	3	3	1	1	1	1	1	1	1	1	0	0	6	1	1	1	1
178	0	0	30	2	5	1	3	2	5	0	1	100000	0	1	0	0	0	0	1	0		15	0	1	0	13	2	1	1	0	1	0	3	3	0	0	1	1	1	1	1	1	0	0	6	1	1	1	0
179	0	1	32	3	5	2	4	2	6	1	1	100000	1	2	0	0	0	0	2	0		16	0	0	0	12	1	1	1	0	1	0	1	1	0	0	0	0	1	0	1	1	0	0	3	1	1	0	0
180	0	1	26	2	5	2	2	0	2	0	2	100000	1	1	0	0	0	0	1	0		14	1	0	0	10	2	1	1	1	1	0	1	1	0	0	1	1	1	1	0	0	0	0	4	1	1	0	0
181	0	0	39	2	5	1	2	3	5	0	2	100000	0	1	1	1	0	0	1	0		18	0	1	0	16	1	1	1	1	2	0	3	3	0	0	1	1	1	0	1	1	0	0	5	1	1	1	0
182	0	0	20	2	5	1	2	3	5	0	2	150000	0	1	0	0	0	0	1	0		16	2	1	0	16	2	2	1	0	3	0	3	3	0	0	1	1	1	1	1	0	0	0	5	1	1	0	0
183	0	1	29	2	5	2	4	1	5	0	2	300000	0	2	0	0	0	0	2	0		13	1	0	0	16	2	1	1	1	1	0	2	1	0	0	0	1	1	1	1	1	0	0	5	1	1	1	0
184	0	1	34	2	5	2	3	0	3	0	1	300000	1	1	0	0	0	0	1	0		20	1	0	0	12	2	1	1	1	2	1	2	1	0	0	1	0	1	1	1	0	0	0	4	1	1	0	0
185	0	1	33	2	5	2	2	1	3	0	2	100000	0	1	1	0	0	0	2	0		19	0	1	0	13	1	1	1	1	1	1	1	1	1	1	1	1	1	0	1	1	0	0	5	1	1	1	0
186	0	1	34	2	5	2	3	1	4	0	2	200000	0	2	0	0	0	0	1	0		21	0	1	0	11	2	1	1	0	2	0	2	1	0	0	1	1	1	0	1	1	0	0	5	1	1	0	0
187	0	0	32	2	5	2	1	3	4	0	2	300000	0	3	0	0	0	0	1	0		18	0	0	1	17	2	1	0	0	2	0	3	3	0	0	0	0	0	0	0	0	0	0	0	0	1	0	0
188	0	1	37	4	2	2	4	1	5	1	1	200000	1	3	0	0	0	0	1	0		14	2	1	0	17	1	1	1	1	3	1	1	1	0	0	0	1	0	0	1	1	0	0	3	1	1	1	0
189	0	1	38	3	2	2	4	1	5	1	1	100000	1	2	1	0	0	0	2	0		14	2	1	0	14	1	1	1	0	1	0	1	1	0	0	1	1	1	0	1	1	0	0	5	1	1	1	1
190	0	1	32	3	2	2	2	0	2	0	1	100000	1	2	0	0	0	0	2	0		16	2	0	0	10	1	1	0	0	3	1	1	1	0	0	1	1	0	1	1	1	1	0	6	1	1	1	1
191	0	1	28	3	2	2	5	2	7	0	2	100000	0	2	1	0	0	0	2	1	Khat	14	2	0	1	10	2	1	1	1	1	0	1	1	0	0	0	0	0	1	0	0	0	0	1	1	1	1	0
192	0	1	27	3	2	2	3	0	3	1	2	100000	0	2	1	0	1	1	1	0		17	2	1	1	12	1	1	1	0	3	0	1	1	0	0	1	1	1	1	1	1	0	0	6	1	1	1	1
193	0	1	40	4	3	2	6	1	7	1	1	60000	1	2	0	0	0	0	1	0		14	0	0	0	10	2	1	1	0	4	0	1	1	0	0	0	1	0	0	0	0	0	0	1	1	0	0	0
194	0	1	31	4	7	2	4	1	5	1	2	100000	0	2	0	0	0	0	2	0		15	3	1	1	13	1	1	1	1	3	0	1	1	0	0	0	0	0	0	0	0	0	0	0	0	1	1	0
195	0	1	37	2	6	2	5	2	7	1	1	150000	1	3	0	0	0	0	1	0		16	2	0	1	17	2	1	1	1	4	0	1	1	1	0	1	1	1	1	1	1	1	0	7	1	1	1	1
196	0	1	56	4	6	2	5	6	11	0	1	120000	1	1	0	0	0	0	2	0		18	2	0	0	13	1	1	1	1	4	0	1	1	0	0	1	1	1	1	1	1	0	0	6	1	1	1	1
197	0	1	31	2	4	2	3	2	5	1	1	110000	0	2	0	0	0	0	1	0		15	1	0	0	12	2	1	1	1	1	0	2	1	0	0	1	1	1	0	1	1	0	0	5	1	1	0	1
198	0	0	20	3	6	2	1	1	2	0	1	80000	1	2	0	0	0	0	1	0		18	1	1	0	10	2	1	0	0	1	0	3	2	0	0	1	1	1	1	0	0	0	0	4	1	1	0	1
199	0	0	21	3	6	2	1	1	2	0	1	200000	1	3	0	0	0	0	1	0		14	1	1	0	10	2	1	1	1	1	0	3	2	0	0	1	1	1	1	1	1	1	0	7	1	1	1	1
200	0	1	30	3	6	2	3	2	5	0	1	300000	1	3	0	0	0	0	2	0		14	1	0	0	14	2	1	1	0	4	0	1	1	0	0	1	1	1	1	1	0	0	0	5	1	1	1	1
201	0	0	23	3	6	2	1	2	3	0	1	200000	1	2	1	1	0	0	1	0		17	1	0	1	10	2	1	1	0	3	0	3	2	0	0	1	1	1	0	0	1	0	0	4	1	1	0	0
202	0	1	34	4	6	2	4	0	4	0	1	150000	1	3	0	0	0	0	1	0		14	3	0	0	12	2	1	0	0	2	0	1	1	0	0	1	1	1	1	0	1	0	0	5	1	1	1	0
203	0	0	27	3	6	2	3	4	7	0	1	300000	1	1	0	0	0	0	1	0		14	2	1	0	17	2	1	1	1	3	1	3	2	0	0	1	1	1	1	0	1	0	0	5	1	1	1	0
204	0	1	32	4	6	2	5	0	5	0	2	300000	1	1	1	1	0	0	1	0		17	3	1	0	17	1	1	1	1	3	0	1	3	0	0	1	1	1	1	1	1	0	0	6	1	1	1	1
205	0	1	26	2	6	2	2	0	2	0	1	90000	0	1	0	0	0	0	1	0		14	1	0	0	10	1	1	1	0	1	0	1	1	0	0	1	1	1	0	0	0	0	0	3	1	1	0	0
206	0	1	34	2	7	2	6	2	8	1	1	80000	0	1	0	0	0	0	1	0		13	2	0	0	14	1	2	1	1	3	0	2	1	0	0	1	1	1	1	1	1	0	0	6	1	1	1	0
207	0	1	28	3	7	2	2	0	2	0	2	100000	0	2	0	0	0	0	1	0		13	1	0	0	12	2	1	1	0	1	0	1	1	0	0	1	1	1	1	1	1	0	0	6	1	1	1	0
208	0	1	32	3	7	2	2	3	5	0	2	200000	1	1	0	0	0	0	1	0		19	1	0	0	12	1	1	1	0	3	1	1	3	0	0	1	1	0	0	0	1	0	0	3	1	1	1	0
209	0	1	48	4	6	2	5	1	6	1	1	180000	1	1	0	0	1	1	2	0		15	0	0	0	15	2	1	1	1	1	0	1	1	0	0	1	1	1	1	1	1	0	0	6	1	1	1	0
210	0	1	45	3	1	2	3	1	4	0	1	540000	1	1	1	0	0	0	2	0		16	1	1	0	13	2	1	1	1	1	0	1	1	0	0	1	1	1	1	0	1	0	0	5	1	1	1	0
211	0	0	26	2	1	2	3	1	4	0	2	160000	1	1	0	0	0	0	1	0		16	1	0	1	16	2	2	1	1	1	1	2	1	0	0	0	1	0	0	0	0	0	0	1	1	1	1	0
212	0	1	29	3	1	1	2	0	2	0	2	100000	0	1	0	0	0	0	2	0		18	1	1	0	14	2	1	1	1	3	0	1	1	0	0	0	0	0	0	0	0	0	0	0	0	1	0	0
213	0	1	36	2	4	2	4	1	5	1	1	150000	1	1	0	0	0	0	2	0		15	2	1	0	13	2	1	1	1	1	0	1	1	0	0	1	1	1	1	0	1	0	0	5	1	1	0	1
214	0	1	24	2	3	2	2	1	3	0	1	100000	0	1	0	0	0	0	1	0		16	1	1	0	10	1	1	1	0	3	0	2	1	0	0	0	0	0	0	0	0	0	0	0	0	1	0	0
215	0	1	34	3	6	2	2	2	4	0	2	200000	1	1	0	0	0	0	1	0		20	1	1	0	11	1	1	1	0	2	0	1	1	0	0	0	1	1	1	0	1	0	0	4	1	1	0	0
216	0	1	27	3	6	2	4	1	5	0	1	120000	1	1	0	0	0	0	1	0		15	1	0	0	10	2	1	1	1	1	1	1	1	0	0	0	0	0	0	0	1	0	0	1	1	1	0	0
217	0	0	29	3	6	2	2	1	3	0	1	120000	1	1	0	0	0	0	1	0		15	1	1	0	17	2	1	0	1	3	0	3	3	1	0	1	1	1	0	1	1	0	0	5	1	1	0	0
218	0	0	28	3	6	2	3	2	5	0	1	90000	1	1	0	0	0	0	1	0		15	2	0	0	16	2	1	1	0	3	0	3	3	0	0	1	1	1	1	1	1	0	0	6	1	1	0	0
219	0	1	36	3	6	2	2	0	2	0	1	100000	1	1	0	0	0	0	2	0		15	0	0	0	10	1	1	0	0	4	0	1	1	0	0	1	1	1	1	1	1	0	0	6	1	1	0	0
220	0	1	31	3	6	2	3	0	3	0	1	300000	1	1	0	0	0	0	2	0		16	1	1	0	10	2	1	1	1	1	0	1	1	0	0	1	1	1	1	0	0	0	0	4	1	1	1	0
221	0	1	35	4	6	2	5	2	7	1	1	120000	1	1	0	0	1	1	1	0		15	1	0	1	12	1	1	1	0	1	0	1	1	0	0	1	1	1	1	1	1	0	0	6	1	1	1	0
222	0	1	29	4	6	2	1	0	1	0	1	360000	1	1	0	0	0	0	1	0		18	1	1	0	10	1	1	1	1	1	0	1	1	0	0	1	1	1	1	1	1	0	0	6	1	1	1	1
223	0	1	28	3	6	2	1	1	2	0	2	200000	1	1	0	0	0	0	1	0		17	0	1	0	11	1	1	1	1	3	0	1	1	0	0	0	1	1	1	0	1	0	0	4	1	1	0	0
224	0	1	29	4	6	2	3	2	5	0	1	90000	1	1	0	0	0	0	1	0		13	1	0	0	12	2	1	1	0	3	0	1	1	0	0	1	1	1	0	1	1	0	0	5	1	1	0	0
225	0	1	26	3	2	2	2	0	2	0	2	180000	1	1	0	0	0	0	1	0		18	0	1	0	11	1	1	1	0	3	0	1	1	0	0	1	1	1	0	1	1	0	0	5	1	1	0	0
226	0	1	35	3	2	2	6	2	8	1	1	60000	1	1	0	0	0	0	2	0		14	2	0	0	14	1	1	1	0	1	0	1	1	0	0	0	0	1	1	1	1	0	0	4	1	1	0	0
227	0	0	18	3	2	2	1	1	2	0	1	520000	1	1	0	0	0	0	1	0		16	1	1	0	10	1	1	1	1	4	0	3	3	0	0	0	0	0	0	0	0	0	0	0	0	1	0	0
228	0	1	33	4	2	2	2	2	4	1	1	80000	1	1	0	0	0	0	2	0		14	0	0	0	12	2	1	1	0	1	0	1	1	0	0	0	0	1	0	0	0	0	0	1	1	1	1	0
229	0	1	39	3	2	2	4	0	4	0	2	200000	1	1	0	0	0	0	1	0		17	1	1	1	16	1	1	1	1	1	1	1	1	0	0	1	1	1	0	0	1	0	0	4	1	1	0	0
230	0	1	25	3	2	2	2	0	2	0	1	90000	1	1	0	0	0	0	1	0		15	1	0	0	10	2	1	1	0	1	0	1	1	0	0	1	0	0	0	1	1	0	0	3	1	1	1	0
231	0	1	33	3	2	2	2	0	2	0	1	360000	1	1	0	0	0	0	2	0		19	1	1	0	10	1	1	1	1	3	0	1	1	0	0	0	1	1	0	0	1	0	0	3	1	1	1	0
232	0	1	26	3	2	2	2	1	3	0	1	450000	1	1	0	0	0	0	2	0		14	1	0	0	10	1	1	1	0	1	0	2	1	0	0	1	1	1	0	1	1	1	0	6	1	1	0	0
233	0	1	26	3	7	2	3	0	3	0	1	90000	1	1	0	0	0	0	1	0		15	1	1	1	10	2	1	1	0	1	0	3	3	0	0	0	1	1	1	1	1	0	0	5	1	1	1	0
234	0	0	22	3	7	2	1	5	6	0	2	80000	0	1	0	0	0	0	1	0		18	0	0	0	10	2	1	1	0	1	1	3	2	0	0	1	1	1	1	1	1	0	0	6	1	1	1	0
235	0	1	50	4	3	2	4	2	6	1	1	400000	1	1	0	0	1	1	1	0		15	1	0	0	12	2	1	1	1	2	0	1	1	0	0	0	1	1	1	1	1	1	0	6	1	1	1	0
236	0	1	26	3	4	2	3	0	3	0	1	100000	1	2	0	0	0	0	2	0		15	1	0	0	10	2	1	1	0	3	0	1	1	0	0	0	0	0	0	0	1	0	0	1	1	1	0	0
237	0	0	42	4	2	2	5	2	7	1	1	350000	1	1	1	0	1	1	2	0		15	0	0	0	14	1	1	1	1	1	0	3	3	0	0	1	1	0	1	1	1	0	0	5	1	1	1	0
238	0	0	23	2	2	1	3	1	4	0	2	100000	0	1	0	0	0	0	1	0		16	1	1	0	14	2	1	1	0	1	0	3	3	0	0	1	1	1	0	1	0	0	0	4	1	1	1	0
239	0	0	30	3	3	1	1	1	2	0	2	240000	1	1	1	0	0	0	1	0		18	0	1	0	11	2	1	1	0	1	0	3	2	0	0	0	1	1	1	1	0	0	0	4	1	1	1	0
240	0	0	23	2	3	2	1	1	2	0	2	450000	0	1	0	0	0	0	1	0		18	1	0	0	16	2	1	1	0	1	0	3	3	0	0	0	1	1	1	1	0	0	0	4	1	1	0	0
241	0	1	36	2	3	2	5	0	5	0	1	1000000	1	1	0	0	0	0	1	0		15	0	0	0	13	2	1	1	0	2	0	2	1	0	0	1	1	1	0	0	0	0	0	3	1	1	1	0
242	0	0	29	4	3	2	4	3	7	0	1	600000	1	1	0	0	0	0	1	0		15	1	0	0	17	2	2	1	1	2	1	3	3	0	0	1	1	1	1	1	1	0	0	6	1	1	0	0
243	0	1	32	2	3	2	5	3	8	1	1	100000	1	1	0	0	0	0	1	0		18	0	1	0	12	1	1	1	1	1	0	1	1	0	0	1	1	1	1	1	1	0	0	6	1	1	1	0
244	0	1	38	3	7	2	4	1	5	1	2	100000	1	2	0	0	0	0	2	0		16	1	1	0	13	2	1	1	0	4	1	1	1	0	0	1	1	0	1	1	0	0	0	4	1	1	1	1
245	0	1	24	3	1	1	2	0	2	0	2	90000	0	1	0	0	0	0	1	0		13	1	1	0	10	2	1	1	0	1	1	1	1	0	0	0	0	0	0	0	0	0	0	0	0	1	0	1
246	0	1	29	3	1	1	2	1	3	0	1	600000	1	2	1	1	0	0	1	0		15	2	0	0	16	2	1	1	0	1	0	1	1	0	0	0	1	0	0	0	0	0	0	1	1	1	0	0
247	0	1	25	3	1	1	2	2	4	0	1	150000	0	1	1	0	0	0	1	0		14	1	1	0	11	2	1	1	0	1	0	3	3	0	0	1	1	1	1	1	0	0	0	5	1	1	0	0
248	0	1	29	3	1	2	4	0	4	0	1	150000	1	2	0	0	0	0	1	0		10	1	1	0	13	2	1	1	1	3	1	1	1	0	0	1	1	1	1	1	1	1	0	7	1	1	1	1
249	0	1	40	4	1	2	5	0	5	0	1	200000	1	1	0	0	0	0	2	0		14	2	0	0	16	2	1	1	1	2	1	3	3	0	0	1	1	1	0	1	1	0	0	5	1	1	0	0
250	0	1	61	4	7	2	5	2	7	0	1	150000	1	1	0	0	0	0	1	0		18	0	0	0	17	2	2	1	1	1	1	1	1	0	0	1	1	1	1	1	0	0	0	5	1	1	1	1
251	0	1	44	4	7	2	4	2	6	1	1	300000	1	1	0	0	1	1	1	0		17	1	0	0	10	1	1	1	1	4	0	1	1	0	0	0	1	1	1	1	1	0	0	5	1	1	0	1
252	0	1	24	3	7	2	2	0	2	0	2	90000	1	1	0	0	0	0	2	0		13	1	1	0	10	2	1	1	0	3	0	1	1	0	0	1	1	1	1	0	0	0	0	4	1	1	0	0
253	0	1	25	3	7	2	4	0	4	0	2	200000	1	1	0	0	0	0	1	0		13	1	0	0	12	2	1	1	0	3	0	1	1	0	0	0	1	0	0	0	0	0	0	1	1	1	0	0
254	0	1	25	3	7	2	2	0	2	0	1	150000	1	1	0	0	0	0	1	0		14	1	1	0	10	1	1	1	1	3	1	1	1	0	0	0	0	0	0	0	0	0	0	0	0	1	0	0
255	0	1	34	2	7	1	3	1	4	1	2	400000	1	1	0	0	0	0	1	0		13	1	1	0	10	2	1	1	0	4	0	2	1	0	0	1	0	0	0	0	1	0	0	2	1	1	0	0
256	0	1	28	2	7	2	2	0	2	0	1	100000	0	1	0	0	0	0	1	0		17	1	0	0	12	2	1	1	0	2	0	2	1	0	0	1	1	0	1	1	0	0	0	4	1	1	1	0
257	0	1	28	3	3	2	2	0	2	0	1	1500000	1	1	0	0	0	0	1	0		18	0	0	0	13	2	1	1	1	1	1	1	1	0	0	1	1	1	0	0	1	0	0	4	1	1	0	0
258	0	1	40	4	3	2	4	0	4	1	1	900000	1	1	0	0	0	0	1	0		14	1	0	0	10	2	1	1	0	1	0	1	1	0	0	0	0	1	0	0	0	0	0	1	1	1	0	0
259	0	1	32	2	3	2	4	1	5	1	1	1500000	1	1	0	0	0	0	1	0		13	2	0	1	12	2	1	1	0	2	0	1	1	0	0	0	1	1	0	1	0	0	0	3	1	1	0	0
260	0	1	35	2	3	2	2	2	4	1	2	90000	1	1	0	0	0	0	1	0		18	1	1	1	10	2	1	1	0	3	0	1	1	0	0	1	1	1	0	1	1	0	0	5	1	1	1	0
261	0	1	35	3	3	2	1	1	2	1	1	300000	0	1	0	0	0	0	2	0		14	0	0	0	13	1	1	1	1	1	0	1	1	0	0	1	1	1	0	1	1	0	0	5	1	1	1	0
262	0	1	36	3	7	2	2	0	2	0	1	90000	1	1	0	0	0	0	2	0		16	0	0	0	15	1	1	0	0	1	1	1	1	0	0	1	1	1	0	1	0	0	0	4	1	1	1	1
263	0	1	34	4	7	2	3	2	5	1	1	120000	1	1	0	0	0	0	2	0		14	1	0	0	15	2	1	1	0	3	1	1	1	0	0	0	1	1	0	1	1	0	0	4	1	1	1	0
264	0	1	32	3	7	2	3	1	4	1	1	120000	1	2	0	0	1	1	1	0		20	1	0	0	15	2	1	1	1	3	0	1	1	0	0	1	1	1	1	1	0	0	0	5	1	1	1	0
265	0	1	32	3	7	1	3	0	3	0	1	150000	1	1	0	0	0	0	1	0		15	1	0	0	15	2	2	1	1	1	1	1	1	0	0	1	1	1	0	1	1	0	0	5	1	1	1	0
266	0	1	29	3	1	2	2	2	4	0	1	100000	1	1	0	0	0	0	1	0		15	2	1	1	10	1	1	1	1	3	0	1	1	0	0	1	1	1	1	1	1	0	0	6	1	1	0	0
267	0	1	28	3	1	2	2	3	5	1	2	600000	1	1	0	0	0	0	1	0		17	1	0	0	10	2	1	1	1	3	0	1	1	0	0	0	0	0	0	0	0	0	0	0	0	1	0	1
268	0	0	53	2	1	1	4	6	10	1	1	150000	1	1	0	0	1	1	1	0		14	1	0	0	10	1	1	1	1	1	0	3	3	0	0	1	1	1	0	1	0	0	0	4	1	1	0	1
269	0	1	35	2	1	2	5	5	10	1	2	300000	0	1	0	0	0	0	1	0		20	3	0	0	15	2	2	1	1	1	0	2	1	0	0	1	1	1	1	0	1	0	0	5	1	1	0	0
270	0	1	44	3	1	2	5	2	7	1	1	170000	1	1	0	0	0	0	2	0		12	2	0	0	11	2	1	1	1	1	0	1	1	0	0	1	1	1	1	1	1	0	0	6	1	1	1	0
271	0	1	35	3	1	2	4	2	6	1	1	180000	1	1	0	0	0	0	2	0		16	0	0	0	10	2	1	1	0	2	0	1	1	0	0	0	0	0	1	1	1	0	0	3	1	1	1	1
272	0	1	40	3	1	2	2	1	3	0	1	160000	1	1	0	0	0	0	1	0		18	0	0	0	17	2	1	0	0	3	1	1	1	0	0	1	1	1	1	1	0	0	0	5	1	1	1	0
273	0	0	22	1	1	1	0	1	1	0	1	100000	1	1	0	0	0	0	1	0		15	0	0	0	14	1	1	1	0	2	0	3	2	1	0	0	1	0	1	1	0	0	0	3	1	1	1	0
274	0	1	31	2	1	2	2	3	5	1	1	600000	0	1	0	0	0	0	2	0		14	0	0	0	11	2	1	1	0	2	0	1	1	0	0	1	1	1	1	1	1	0	0	6	1	1	0	0
275	0	0	22	2	7	2	1	1	2	0	1	150000	0	1	0	0	0	0	1	0		17	0	1	1	12	1	1	1	0	1	0	3	3	0	0	1	1	1	1	1	1	0	0	6	1	1	0	0
276	0	1	35	3	6	2	2	0	2	0	1	210000	1	1	0	0	0	0	1	0		13	0	0	0	10	2	1	1	0	3	0	1	1	0	0	1	1	1	1	1	1	0	0	6	1	1	1	1
277	0	1	39	3	6	2	3	1	4	0	1	100000	1	1	1	0	0	0	2	0		14	1	0	0	15	1	1	0	0	1	1	1	1	0	0	1	1	1	0	0	0	0	0	3	1	1	0	1
278	0	1	37	2	3	2	4	2	6	1	2	300000	0	1	0	0	0	0	2	0		17	0	1	0	13	2	1	1	1	1	0	2	1	0	0	1	1	1	0	0	1	0	0	4	1	1	0	0
279	0	1	35	4	7	2	4	3	7	1	1	200000	1	1	0	0	0	0	1	0		14	2	0	0	14	1	1	0	0	1	0	1	1	0	0	0	0	1	0	0	1	0	0	2	1	0	0	0
280	0	1	30	2	7	2	4	0	4	0	1	1200000	0	1	0	0	0	0	1	0		12	2	0	0	14	1	1	1	1	1	0	1	1	1	0	1	1	1	1	1	1	0	0	6	1	1	1	1
281	0	1	37	2	4	2	4	0	4	1	1	100000	1	2	0	0	0	0	1	0		16	0	0	1	15	2	1	1	1	1	0	1	1	0	0	1	1	1	1	1	1	0	0	6	1	1	1	0
282	0	1	26	3	7	2	1	0	1	0	1	120000	1	1	0	0	0	0	1	0		14	1	0	0	12	2	1	1	0	1	1	1	1	0	0	0	1	1	1	0	1	0	0	4	1	1	0	0
283	0	0	42	3	7	2	6	2	8	1	1	150000	1	1	0	0	0	0	1	0		16	0	1	0	10	2	1	0	0	2	0	3	3	0	0	0	0	0	0	0	0	0	0	0	0	0	0	0
284	0	1	32	3	6	2	3	0	3	0	1	90000	1	1	0	0	0	0	2	0		15	0	1	0	10	1	1	0	0	2	0	1	1	0	0	1	1	1	0	0	1	0	0	4	1	1	1	1
285	0	1	29	3	6	2	4	2	6	1	1	300000	1	1	0	0	0	0	1	0		18	0	1	1	14	2	1	1	0	1	0	1	1	0	0	0	0	0	1	1	1	0	0	3	1	1	0	0
286	0	1	30	3	6	2	3	0	3	0	1	90000	0	1	0	0	0	0	1	0		15	0	1	0	10	2	1	1	1	3	0	1	3	0	0	1	1	0	1	0	1	0	0	4	1	1	0	1
287	0	1	31	4	6	2	3	2	5	1	1	150000	1	1	1	1	0	0	2	0		15	1	0	0	10	2	1	1	0	3	1	1	1	0	0	0	0	0	1	1	1	0	0	3	1	1	0	0
288	0	1	40	4	7	2	9	3	12	1	1	1800000	1	2	1	1	0	0	2	0		14	3	1	0	13	2	1	1	1	2	1	1	1	0	0	1	1	1	1	1	1	0	0	6	1	0	1	1
289	0	1	48	3	7	2	3	1	4	1	1	120000	1	1	1	1	0	0	2	0		14	1	0	0	11	2	1	1	0	1	2	1	1	0	0	0	0	1	0	1	1	1	0	4	1	1	0	0
290	0	1	28	2	7	2	3	2	5	0	1	120000	1	2	0	0	0	0	1	0		13	1	0	0	10	1	1	1	0	3	0	3	3	0	0	0	1	0	0	0	0	0	0	1	1	1	1	0
291	0	1	27	1	6	2	1	0	1	0	1	120000	1	1	0	0	0	0	1	0		14	1	1	1	12	1	1	1	1	2	0	1	1	0	0	1	1	1	1	1	0	0	0	5	1	1	0	0
292	0	1	39	4	3	2	5	0	5	0	1	150000	1	1	0	0	0	0	1	0		15	2	0	0	10	1	1	1	1	1	0	1	1	0	0	0	1	0	1	1	1	0	0	4	1	1	0	1
293	0	1	30	4	3	1	4	2	6	1	1	150000	1	1	0	0	0	0	2	0		16	0	1	0	11	2	1	1	0	1	0	1	1	0	0	1	1	1	1	0	1	0	0	5	1	1	1	0
294	0	1	50	4	3	1	6	3	9	1	1	130000	1	1	0	0	0	0	1	0		17	0	0	0	17	2	1	0	1	1	2	1	1	0	0	1	1	1	1	0	1	0	0	5	1	1	0	0
[truncated: 31 more columns]
